# Supplementary material for: Leukocyte Indices as Markers of Inflammation and Predictors of Outcome in Heart Failure with Preserved Ejection Fraction
Source: J Clin Med. 2024 Oct 2;13(19):5875. doi: 10.3390/jcm13195875 (PMC11477419; doi:10.3390/jcm13195875)
Supplement: Supplementary file 1 [file jcm-13-05875-s001.zip]

Archive with 1 entries (1 files):
- jcm-3174010-supplementary.pdf
